# Supplementary material for: New bobtail squid (Sepiolidae: Sepiolinae) from the Ryukyu islands revealed by molecular and morphological analysis
Source: Commun Biol. 2019 Dec 11;2:465. doi: 10.1038/s42003-019-0661-6 (PMC6906322; doi:10.1038/s42003-019-0661-6)
Supplement: Supplementary file 3 — Supplementary Data [file 42003_2019_661_MOESM3_ESM.xlsx]

## Sheet: Sheet1
Id.	Genus	Species	LOCATION			Stage	Tissue	# Reads (M)	ORFs	OMA group
			Coastal Sea or Ocean	Site	Prefecture/State
ebyama1	Euprymna	berryi	Seto Inland Sea	Mukoushima	Yamaguchi	adult	mantle	45.1	11946	10691
ebyama2	Euprymna	berryi	Seto Inland Sea	Mukoushima	Yamaguchi	adult	mantle	38.5	13811	12395
ebmie1	Euprymna	berryi	Pacific Ocean	Unknown	Mie	hatchling	optic lobe	39	21582	20209
ebmie2	Euprymna	berryi	Pacific Ocean	Unknown	Mie	hatchling	optic lobe	42.2	23936	22095
ebmie3	Euprymna	berryi	Pacific Ocean	Unknown	Mie	hatchling	full body	37.3	26770	23377
emmie	Euprymna	morsei	Pacific Ocean	Unknown	Mie	adult	mantle	39.3	13995	12368
eshaw1	Euprymna	scolopes	Kaneohe Bay	O’ahu	Hawaii	hatchling	optic lobe	15.5	17820	16681
eshaw4	Euprymna	scolopes	Kaneohe Bay	Hawaii	–	hatchling	optic lobe	37.3	19597	18146
eshaw3	Euprymna	scolopes	Kaneohe Bay	Hawaii	–	hatchling	optic lobe	35.1	19775	18607
eshaw2	Euprymna	scolopes	Kaneohe Bay	Hawaii	–	hatchling	optic lobe	31.2	19883	18677
spsega1	Sepiola*	parva	Sagami Bay	Oshima	Tokyo	juvenile	optic lobe	33.2	21154	19577
spsega2	Sepiola*	parva	Sagami Bay	Oshima	Tokyo	juvenile	optic lobe	34.6	21151	19676
sepishi1	Euprymna	Type 1	East China Sea	Ishigaki	Okinawa	hatchling	optic lobe	38.1	18005	16777
sepmot1	Euprymna	Type 1	East China Sea	Motobu	Okinawa	hatchling	optic lobe	32.3	20386	19153
sepmot1	Euprymna	Type 1	East China Sea	Motobu	Okinawa	hatchling	optic lobe	37.4	20434	19240
Sepishi2	Euprymna	Type 1	East China Sea	Ishigaki	Okinawa	hatchling	optic lobe	45.8	21545	20024
Sepishi3	Euprymna	Type 1	East China Sea	Ishigaki	Okinawa	hatchling	optic lobe	31.6	33955	29653
spmot1	Euprymna	Type 2	East China Sea	Motobu	Okinawa	hatchling	optic lobe	37.7	19703	18544
spsera1	Euprymna	Type 2	East China Sea	Seragaki	Okinawa	hatchling	optic lobe	39.3	19623	18580
spzama1	Euprymna	Type 2	East China Sea	Zamami	Okinawa	hatchling	optic lobe	31	22666	18624
spsera2	Euprymna	Type 2	East China Sea	Seragaki	Okinawa	hatchling	optic lobe	36.3	20093	18930
spsera3	Euprymna	Type 2	East China Sea	Seragaki	Okinawa	hatchling	optic lobe	42.6	33125	29263
spzama2	Euprymna	Type 2	East China Sea	Zamami	Okinawa	hatchling	optic lobe	51.8	44461	40422
spzama3	Euprymna	Type 2	East China Sea	Zamami	Okinawa	hatchling	optic lobe	87.3	61038	50307
ersera1	Euprymna	Type 3	East China Sea	Seragaki	Okinawa	hatchling	optic lobe	32.8	20058	18941
ersera2	Euprymna	Type 3	East China Sea	Seragaki	Okinawa	hatchling	optic lobe	31.7	20592	19355
ersera3	Euprymna	Type 3	East China Sea	Seragaki	Okinawa	hatchling	optic lobe	39.8	20894	19640
erishi1	Euprymna	Type 3	East China Sea	Ishigaki	Okinawa	hatchling	optic lobe	34.9	31462	26370
erishi2	Euprymna	Type 3	East China Sea	Ishigaki	Okinawa	hatchling	optic lobe	54.4	34937	30570
erishi3	Euprymna	Type 3	East China Sea	Ishigaki	Okinawa	hatchling	optic lobe	52.3	43001	37760
erishi4	Euprymna	Type 3	East China Sea	Ishigaki	Okinawa	hatchling	optic lobe	91.4	52217	44230
spsega1	Sepiola*	parva	Sagami Bay	Oshima	Tokyo	juvenile	optic lobe	33.2	21154	19577
spsega2	Sepiola*	parva	Sagami Bay	Oshima	Tokyo	juvenile	optic lobe	34.6	21151	19676
sbhiro	Sepiola	birostrata	Seto Inland Sea	Osaki-Shimozima	Hiroshima	adult	mantle	32.2	10804	9313
sbrum1	Sepiola	birostrata	Japan Sea	Rumoi	Hokkaido	adult	mantle	32.4	21452	18840
sbrum2	Sepiola	birostrata	Japan Sea	Rumoi	Hokkaido	adult	mantle	34	21679	19012
sbhyogo	Sepiola	birostrata	Japan Sea	Unknown	Hyogo	adult	mantle	50.9	42680	37644
etasma	Euprymna	tasmanica	–	–	–	–	–	–	17699	15499
slmba	Sepioloidea	lineolata	–	Monterey Bay Aquarium	–	hatchling	mantle	42.8	41761	33360
skmie1	Sepiadarium	kochii	Pacific Ocean	Unknown	Mie	adult	mantle	30.6	18726	14612
skmie2	Sepiadarium	kochii	Pacific Ocean	Unknown	Mie	adult	mantle	37.8	20942	17342
skmie3	Sepiadarium	kochii	Pacific Ocean	Unknown	Mie	adult	optic lobe	34.1	26474	21387
* Now placed in the genus Euprymna.
